# Supplementary material for: Cyclic, Condition-Independent Activity in Primary Motor Cortex Predicts Corrective Movement Behavior
Source: eNeuro. 2022 Apr 13;9(2):ENEURO.0354-21.2022. doi: 10.1523/ENEURO.0354-21.2022 (PMC9014981; doi:10.1523/ENEURO.0354-21.2022)
Supplement: Extended Data 1 — MATLAB code to calculate the CIφ is available on GitHub. Since the trial data contains corrective movements in addition to the large initial movements that were not precisely time aligned to trial events for averaging CI neural activity, we developed a novel algorithm to iteratively average the firing rates, calculate CIφ, then average the firing rates again based on the CIφ. This iterative process involves three steps: (1) each unit’s firing rate is averaged across all trials to determine its CI firing rate; (2) dimensionality reduction is performed using PCA and jPCA on the CI firing rates to identify the neural plane with the most rotational/cyclic CI activity; (3) the instantaneous phase is calculated using the Hilbert transform on the first two jPC dimensions for all data points. MATLAB code is available on GitHub. Further details are available in the Readme document attached to the code. Download Extended Data 1, ZIP file. [file enu-eN-NWR-0354-21-s02.zip › ExtendedData1/CIPhase/find_CIDims.m]

%%find_CIDims
%This code identifies the condition-independent neural dimensions with the
%most rotational activity.
%It accompanies Rouse et al 2020
%It uses the jPCA algorithm and code as published in:
%Churchland et al 2012. Neural population dynamics during reaching. Nature, 487: 51-56. 

%firingRates - first argument is neural firing rates and should be trial x time x neurons
%dataMask - second argument is a data mask and is optional, it should be
%      zeros and ones with ones signifying time points within given trials for
%      initial averaging
%       it may have the same number of trials as firingRates or may select
%       trials using the trialNum argument
%trialNum - third argument is also optional, trial number (row of firingRates) that should be extracted for
%   a given row of dataMask 
%See getMaskedData for more information abou the functionality of dataMask and trialNum
%Options, specifice as string + value pairs:
%n_pc_for_jpc, Number Dimensions to use from PCA of neural activity to
%   submit to jPCA, Default = 6
%jPC_filt_cutoffs, high and low pass fiter edges, Default = [0.5,5]
%samp_rate, sampling rate of the neural firing rates
%num_iterations, number of times to realign the condition-independent
%   information, my observation is it doesn't change much with 3 or more, Default = 3
%num_phase_pts, number of discrete phase points from 0 to 2pi for averaging
%   condition independent activity

function CIDims = find_CIDims(firingRates, dataMask, trialNum, varargin)

% if isnumeric(varargin{1})
%     trialNum = varargin{1};
%     varargin = varargin{2:end};

    
    p = inputParser;
    addParameter(p,'num_iterations',3); %Number of times to iterate to find jPCs
    addParameter(p,'samp_rate',100); %Sample rate, Hz
    addParameter(p,'jPC_filt_cutoffs',[0.5,5]); %Bandpass filter cutoffs, Hz
    addParameter(p,'n_pc_for_jpc',6); %Number of PCs to use in finding jPCs
    addParameter(p,'num_phase_pts',100); %Number of equally spaced phases from 0 to 2*pi for estimating average firing rates
    p.parse(varargin{:});
    options = p.Results;
    
    if nargin<2 || isempty(dataMask)
        dataMask = all(~isnan(firingRates),3);
    end
    if nargin<3 || isempty(trialNum)
        trialNum = 1:size(firingRates,1);
    end
    
%Create filter
[b,a] = butter(1, options.jPC_filt_cutoffs/(options.samp_rate/2), 'bandpass');

n_neurons = size(firingRates,3);
n_tr = size(firingRates,1);
%Use getMaskedData to pull out aligned firing rates, in the example this is
%all firing rates as they are aligned with peak speed
[alignedFiringRates, median_t] = getMaskedData(firingRates, dataMask, trialNum);
median_t = ceil(median_t);
n_aligned_tr = size(alignedFiringRates,1);

for k = 1:options.num_iterations
    if ~exist('jPCs', 'var') %For the first iteration, aligned firing rates are averaged as a function of time
        meanFiringRates = squeeze(nanmean(alignedFiringRates(:,1:median_t,:)));
    end
    global_meanFiringRates = nanmean(meanFiringRates,1);
    time_meanFiringRates = nanmean(meanFiringRates,2);
    % [pcaCoeff,~] = pca(meanFiringRates, 'Centered', false);
    [pcaCoeff,~] = pca(meanFiringRates, 'Centered', true);
    
    %%Find jPCs
    pcaGtPCAlignedFiringRates = reshape(reshape( bsxfun(@minus,alignedFiringRates, permute(global_meanFiringRates, [1,3,2])), [], n_neurons)*pcaCoeff(:, 1:options.n_pc_for_jpc), n_aligned_tr, [], options.n_pc_for_jpc);
    Xt = reshape(pcaGtPCAlignedFiringRates(:,1:1:(end-1),1:options.n_pc_for_jpc), [], options.n_pc_for_jpc);
    Xt_plus1 = reshape(pcaGtPCAlignedFiringRates(:,2:end,1:options.n_pc_for_jpc), [], options.n_pc_for_jpc);
    nan_t_pts = any(isnan(Xt),2) | any(isnan(Xt_plus1),2);
    Xt = Xt(~nan_t_pts,:);
    Xt_plus1 = Xt_plus1(~nan_t_pts,:);
    Xdot = Xt_plus1 - Xt;
    jPCs_PCs = perform_jPCA(Xt, Xdot);  %Returns pairs of jPCs in PCA space, PC1 and PC2 in jPCs_PCs(:,[1 2]) etc
    CIDims = pcaCoeff(:,1:options.n_pc_for_jpc)*jPCs_PCs;  %Get jPCs in original neural space by multiplying by PCA coefficents by jPC coefficients in the reduced PC space
    
    
    jPCSpikeFiringRates = reshape(reshape(bsxfun(@minus, firingRates, permute(global_meanFiringRates, [1,3,2])), [], n_neurons)*CIDims, n_tr, [], options.n_pc_for_jpc );
    tmp = jPCSpikeFiringRates;
    for tr = 1:n_tr
        tmp(tr,any(isnan(tmp(tr,:,:)),3),:) = repmat(tmp(tr,find(~any(isnan(tmp(tr,:,:)),3),1,'last'),:),  [1, sum(any(isnan(tmp(tr,:,:)),3)),1]);  %For filtfilt we make all the nan values at end equal to the last value
    end
    filt_jPCSpikeFiringRates = permute(filtfilt(b,a, permute(tmp,[2,1,3])),[2,1,3]);
    filt_jPCSpikeFiringRates(isnan(jPCSpikeFiringRates)) = NaN;
    
    
    %Find phase of jPC1 and jPC2, first and second values of 3rd dimension
    jPCsPhase = NaN([size(jPCSpikeFiringRates(:,:,1)),3]);
    for tr = 1:n_tr
        for dim = 1:2
            tmp = hilbert(filt_jPCSpikeFiringRates(tr,~isnan(filt_jPCSpikeFiringRates(tr,:,dim)),dim));  %Perform Hilbert transform on filtered jPC1
            jPCsPhase(tr,~isnan(filt_jPCSpikeFiringRates(tr,:,dim)),dim) = angle(tmp);    %Get phase of Hilbert transform
        end
    end
    %Save the combination in 3rd value of 3rd dimension, this is CIphi
    jPCsPhase(:,:,3) = circ_mean(cat(3,jPCsPhase(:,:,1),wrapToPi(jPCsPhase(:,:,2)+pi/2)),3);
    
    %Average the firing rates as a function of the CIphi phase values,
    %these new condition-independent firing rates will be used in the next
    %iteration of PCA and jPCA
    allPhases = jPCsPhase(:,:,3);
    allPhases = allPhases(:);
    allFiringRates = reshape(firingRates, [], size(firingRates,3));
    allFiringRates = allFiringRates(~isnan(allPhases),:);
    allPhases = allPhases(~isnan(allPhases));
    [meanFiringRates, phase_pts] = phase_moving_average(allPhases, allFiringRates, options.num_phase_pts);
    
end

%Rotate data so CIDim(:,1) algins with the maximum firing rate when the
%CIphi = 0
time_meanFiringRates = mean(meanFiringRates,2);
regress_vals = time_meanFiringRates\cat(2, cos(phase_pts'), sin(phase_pts') ,ones(size(phase_pts')) );
regress_vals = regress_vals(1:2)/norm(regress_vals(1:2));
new_CIDims(:,1) = regress_vals(1)*CIDims(:,1) + regress_vals(2)*CIDims(:,2);
new_CIDims(:,2) = -regress_vals(2)*CIDims(:,1) + regress_vals(1)*CIDims(:,2);
CIDims(:,1:2) = new_CIDims;

end
