# Supplementary material for: Cyclic, Condition-Independent Activity in Primary Motor Cortex Predicts Corrective Movement Behavior
Source: eNeuro. 2022 Apr 13;9(2):ENEURO.0354-21.2022. doi: 10.1523/ENEURO.0354-21.2022 (PMC9014981; doi:10.1523/ENEURO.0354-21.2022)
Supplement: Extended Data 1 — MATLAB code to calculate the CIφ is available on GitHub. Since the trial data contains corrective movements in addition to the large initial movements that were not precisely time aligned to trial events for averaging CI neural activity, we developed a novel algorithm to iteratively average the firing rates, calculate CIφ, then average the firing rates again based on the CIφ. This iterative process involves three steps: (1) each unit’s firing rate is averaged across all trials to determine its CI firing rate; (2) dimensionality reduction is performed using PCA and jPCA on the CI firing rates to identify the neural plane with the most rotational/cyclic CI activity; (3) the instantaneous phase is calculated using the Hilbert transform on the first two jPC dimensions for all data points. MATLAB code is available on GitHub. Further details are available in the Readme document attached to the code. Download Extended Data 1, ZIP file. [file enu-eN-NWR-0354-21-s02.zip › ExtendedData1/CIPhase/phase_moving_std.m]

function [std_values, phase_pts] = phase_moving_std(phase, values, n_pts, varargin)
%[mean_values, phase_pts] = phase_moving_average(phase, values, n_pts)
%[mean_values, phase_pts] = phase_moving_average(phase, values, n_pts, 'wrap', false) 
%wrap option if true (default) 
%Originally tried to use fit with lowess (locally weighted smoothing) but was slow and not really necessary

p = inputParser;
addParameter(p,'wrap',true)
addParameter(p,'phaseRange', []);

parse(p, varargin{:})
if p.Results.wrap
    phase = wrapTo2Pi(phase);
    if isempty( p.Results.phaseRange)
        phase_pts = (2*pi/n_pts):(2*pi/n_pts):(2*pi);
    else
        phase_pts = p.Results.phaseRange(1):(2*pi/n_pts):p.Results.phaseRange(2);
    end
else
    if isempty( p.Results.phaseRange)
        phase_pts = ((2*pi)*floor(min(phase)/(2*pi))):(2*pi/n_pts):((2*pi)*ceil(max(phase)/(2*pi)));
    else
        phase_pts = p.Results.phaseRange(1):(2*pi/n_pts):p.Results.phaseRange(2);
    end
end
std_values = zeros(length(phase_pts),size(values,2));

for k = 1:length(phase_pts)
    if k == 1
        curr_indexes = phase>0 & phase<phase_pts(2);
    elseif k == length(phase_pts)
        curr_indexes = (phase>phase_pts(end-1) | phase<phase_pts(1)); 
    else
        curr_indexes = phase>phase_pts(k-1) & phase<phase_pts(k+1);
    end
    std_values(k,:) = std(values(curr_indexes,:));
end
    
