# Supplementary material for: Cyclic, Condition-Independent Activity in Primary Motor Cortex Predicts Corrective Movement Behavior
Source: eNeuro. 2022 Apr 13;9(2):ENEURO.0354-21.2022. doi: 10.1523/ENEURO.0354-21.2022 (PMC9014981; doi:10.1523/ENEURO.0354-21.2022)
Supplement: Extended Data 1 — MATLAB code to calculate the CIφ is available on GitHub. Since the trial data contains corrective movements in addition to the large initial movements that were not precisely time aligned to trial events for averaging CI neural activity, we developed a novel algorithm to iteratively average the firing rates, calculate CIφ, then average the firing rates again based on the CIφ. This iterative process involves three steps: (1) each unit’s firing rate is averaged across all trials to determine its CI firing rate; (2) dimensionality reduction is performed using PCA and jPCA on the CI firing rates to identify the neural plane with the most rotational/cyclic CI activity; (3) the instantaneous phase is calculated using the Hilbert transform on the first two jPC dimensions for all data points. MATLAB code is available on GitHub. Further details are available in the Readme document attached to the code. Download Extended Data 1, ZIP file. [file enu-eN-NWR-0354-21-s02.zip › ExtendedData1/CIPhase_demo_script.m]

%Use to add CIPhase to your Matlab path or add permanently
addpath('.\CIPhase\')
%Load example data
load('.\example_data\example_CIPhase_data.mat')


%Square root of Firing rates
sqrtSpikeFiringRates = sqrt(SpikeFiringRates);

%sqrtSpikeFiringRates is trial x time x neuron
n_tr = size(sqrtSpikeFiringRates,1); 

n_pc_for_jpc = 6;  %Dimensions of PCA on GT activity to submit to jPCA
jPC_filt_cutoffs = [0.5,5];    %Bandpass filter cutoffs, Hz
num_jpc_iterations = 3;  %Iterative number of times to re-align data
num_jpc_phase_pts = 100; %Number of phase bins from 0 to 2pi to divide data into for averaging
    
%Call find_CIDims to identify the neural dimensions with the most
%rotational condition-independent neural activity
CIDims = find_CIDims(sqrtSpikeFiringRates, dataMask_peakSpeed, 'trialNum', trial_ids_peakSpeed, ...
    'n_pc_for_jpc', n_pc_for_jpc, 'samp_rate', samp_rate, 'jPC_filt_cutoffs', jPC_filt_cutoffs, 'num_iterations', num_jpc_iterations, 'num_phase_pts', num_jpc_phase_pts);


nan_mask = double(~isnan(CursorSpeed));
nan_mask(nan_mask==0) = NaN;
sqrtSpikeFiringRates = sqrtSpikeFiringRates.*repmat(nan_mask, [1,1,size( sqrtSpikeFiringRates,3)]); 
TrialFiringRate_peakSpeed = getMaskedData(sqrtSpikeFiringRates, dataMask_peakSpeed, trial_ids_peakSpeed);

%Project firing rates into the identified Condition-Independent dimensions
CIDimsTrialFiringRate = reshape(reshape(sqrtSpikeFiringRates, [], size( sqrtSpikeFiringRates,3))*CIDims, n_tr, [], n_pc_for_jpc );
%Pull out data aligned to peak speed
CIDimsTrialFiringRate_peakSpeed = getMaskedData(CIDimsTrialFiringRate, dataMask_peakSpeed, trial_ids_peakSpeed);
global_jPCTrialFiringRate = nanmean(nanmean(CIDimsTrialFiringRate_peakSpeed,2),1);
%Subtract global mean for data away
CIDimsTrialFiringRate = bsxfun(@minus, CIDimsTrialFiringRate,global_jPCTrialFiringRate);  
CIDimsTrialFiringRate_peakSpeed = getMaskedData(CIDimsTrialFiringRate, dataMask_peakSpeed, trial_ids_peakSpeed);


[b,a] = butter(1, jPC_filt_cutoffs/(samp_rate/2), 'bandpass');

tmp = CIDimsTrialFiringRate;
    for tr = 1:n_tr
        tmp(tr,any(isnan(tmp(tr,:,:)),3),:) = repmat(tmp(tr,find(~any(isnan(tmp(tr,:,:)),3),1,'last'),:),  [1, sum(any(isnan(tmp(tr,:,:)),3)),1]);  %For filtfilt we make all the nan values at end equal to the last value
    end
    filt_jPCTrialFiringRate = permute(filtfilt(b,a, permute(tmp,[2,1,3])),[2,1,3]);
    filt_jPCTrialFiringRate(isnan(CIDimsTrialFiringRate)) = NaN;
    CI_dim_Phase_val = NaN(size(CIDimsTrialFiringRate(:,:,1:2)));
    for tr = 1:n_tr
        for dim = 1:2
        tmp = hilbert(filt_jPCTrialFiringRate(tr,~isnan(filt_jPCTrialFiringRate(tr,:,dim)),dim));  %Perform Hilbert transform on filtered jPC1
        CI_dim_Phase_val(tr,~isnan(filt_jPCTrialFiringRate(tr,:,1)),dim) = angle(tmp);                     %Get phase of Hilbert transform
        end
    end
CI_Phase_val = circ_mean(cat(3,CI_dim_Phase_val(:,:,1),wrapToPi(CI_dim_Phase_val(:,:,2)+pi/2)),3);
    


    
